# Supplementary material for: Preparation and Characterization of Polycarbonate-Based Blend System with Favorable Mechanical Properties and 3D Printing Performance
Source: Polymers (Basel). 2023 Oct 12;15(20):4066. doi: 10.3390/polym15204066 (PMC10610018; doi:10.3390/polym15204066)
Supplement: Supplementary file 1 [file polymers-15-04066-s001.zip]

Archive with 1 entries (1 files):
- polymers-2610939-supplementary.pdf
